# Supplementary material for: Bmp8a is an essential positive regulator of antiviral immunity in zebrafish
Source: Commun Biol. 2021 Mar 9;4:318. doi: 10.1038/s42003-021-01811-0 (PMC7943762; doi:10.1038/s42003-021-01811-0)
Supplement: Supplementary file 4 — Supplementary Data 1 [file 42003_2021_1811_MOESM4_ESM.xlsx]

## Sheet: Fig. 1
Fig. 1a
																						Fig. 1f	rBmp8a	177828	316228	251189
								Fig. 1b	vector	630957	724436	562341		Fig. 1e									PBS	501187	630957	749894
									bmp8a	316228	177828	316228
Fig. 1c
								Fig. 1d	vector	749894	1000000	719449		Fig. 1g								Fig. 1h	rBmp8a	398107	467735	512861
									bmp8a	316228	398107	251189											PBS	776247	776247	794328
Fig. 1i		WT			bmp8a-/-
	Liver	0.967144	0.945157	1.09397	3.3424	3.53381	3.76939
	Kidney	1.02103	0.970988	1.00867	2.26057	2.13024	2.24641
	Intestine	0.906872	0.93466	1.17978	1.87139	1.87331	1.91332
	Spleen	1.06259	0.843792	1.11532	2.23576	2.6001	2.23067
Fig.1j	time	WT	time	bmp8a-/-			Fig.1k	time	WT	time	bmp8a-/-			Fig.1l	time	WT	time	bmp8a-/-
	1	0	1	0				1	0	1	0				1	0	1	0
	2	0	2	0				2	0	2	0				2	0	2	0
	3	0	3	1				3	0	3	1				3	0	3	0
	4	1	3.5	1				3.5	0	3.5	1				4	0	4	0
	3.5	1	4	1				4	1	3.5	1				4.5	1	4.5	0
	4	1	4.5	1				4.5	1	4	1				5	1	5	0
	5	0	5	1				5	0	4.5	1				5	1	5	0
	5.5	0	5	1				5.5	0	5	1				5.5	1	5.5	0
	5.5	1	5.5	1				5.5	1	5.5	1				5.5	1	5.5	0
	6	0	6	1				6	0	5.5	1				6	1	6	0
	6.5	0	6.5	1				6.5	1	5.5	1				6.5	1	6.5	0
	6.5	1	6.6	1				6.5	1	5.55	1				6.5	1	6.5	0
	7	0	7	1				7	0	6	1
	7.5	1	7.5	1				7.5	1	7	1
	7.5	0	7.5	1				7.5	1	7.5	1
	8	0	7.5	1				8	0	7.5	1
	8.5	1	8	1				8.5	1	8	1
	9	0	8.5	1				9	0	8.5	1
	9.5	0	9	1				9.5	0	9	1
	10	0	10	0				10	0	10	0

## Sheet: Fig. 2
Fig. 2a	Gene		WT		bmp8a-/-					Fig. 2i	Gene		si-NC		si-bmp8a
	ifnϕ1	1.0346	1.05509	0.91609	0.251673	0.381561	0.182849				ifnϕ1	1.03025	0.921356	1.05349	0.302259	0.278718	0.256356
	ifnϕ3	1.07924	1.08283	0.855705	0.26274	0.285297	0.174598				ifnϕ3	1.03137	0.964072	1.00571	0.291718	0.335617	0.318055
	mx	0.89812	1.02022	1.09137	0.292323	0.42302	0.344526				mx	0.967221	0.908825	1.13761	0.272792	0.182904	0.19384
Fig. 2b	Gene		WT		bmp8a-/-					Fig. 2j	Gene		si-NC		si-bmp8a
	ifnϕ1	1.04491	1.02351	0.935039	0.495448	0.400701	0.505764				ifnϕ1	1.08565	0.954948	0.964559	0.144549	0.16879	0.171178
	ifnϕ3	0.887171	1.05105	1.07243	0.279404	0.340058	0.276417				ifnϕ3	1.09249	1.12845	0.811144	0.292708	0.328205	0.272651
	mx	0.953736	0.796473	1.31644	0.292527	0.381903	0.175452				mx	1.12796	1.05764	0.838238	0.285723	0.262873	0.219991
Fig. 2c	Gene		WT		bmp8a-/-					Fig. 2k	Gene		si-NC		si-bmp8a
	ifnϕ1	0.85521	1.08491	1.07778	0.271366	0.324714	0.340553				ifnϕ1	1.0502	0.939964	1.01302	0.510055	0.473492	0.356617
	ifnϕ3	0.897455	1.05321	1.05797	0.233053	0.26641	0.293975				ifnϕ3	1.04337	1.00645	0.952291	0.300797	0.277193	0.278233
	mx	0.900886	0.957582	1.15919	0.437715	0.438642	0.462927				mx	1.03979	1.01772	0.944985	0.288308	0.258324	0.261684
Fig. 2d	Gene		WT		bmp8a-/-					Fig. 2l	Gene		si-NC		si-bmp8a
	ifnϕ1	1.03368	1.01941	0.949004	0.271011	0.300361	0.222029				ifnϕ1	0.975437	0.985131	1.04066	0.328461	0.235084	0.276809
	ifnϕ3	1.02112	1.07158	0.913899	0.365654	0.331057	0.285409				ifnϕ3	1.00429	1.07495	0.926306	0.287769	0.25918	0.215672
	mx	0.944963	1.06607	0.992657	0.479102	0.352987	0.372099				mx	0.850107	1.14317	1.029	0.162384	0.189947	0.138128
Fig. 2e	Gene		vector		bmp8a
	ifnϕ1	0.849674	1.37244	0.857537	2.57648	3.16443	2.84769			Fig. 2m	Gene		vector		bmp8a
	ifnϕ3	1.01866	1.12301	0.874155	2.23722	1.82501	2.08529				EPC ifn	0.895239	1.03621	1.07799	2.54494	2.43566	2.60922
	mx	1.12166	1.17419	0.759275	1.95396	2.09305	2.60547				EPC mx	0.953605	0.888733	1.17994	2.27932	2.73311	2.47934
Fig. 2f	Gene		vector		bmp8a					Fig. 2n	Gene		vector		bmp8a
	ifnϕ1	1.16783	0.977942	0.8756	2.16881	2.05924	2.00108				EPC ifn	1.10398	0.936357	0.967382	2.28804	2.47907	2.70616
	ifnϕ3	1.20583	0.925108	0.89644	2.533	1.8163	2.11647				EPC mx	0.845563	0.914814	1.29277	4.33841	4.60026	3.83971
	mx	1.09277	1.18811	0.770217	2.56497	2.07278	2.38007
										Fig. 2o	Gene		vector		bmp8a
Fig. 2g	Gene	vector			bmp8a						EPC ifn	0.935457	1.1921	0.896736	3.43477	2.83384	2.64456
	ifnϕ1	1.1576	0.953388	0.906092	2.22344	1.99826	2.5002				EPC mx	0.920968	1.12845	0.962216	3.18386	3.12142	2.96661
	ifnϕ3	1.06944	0.949619	0.984679	2.93579	2.27054	2.46709
	mx	0.901916	1.0891	1.01804	2.765	2.18502	2.20169			Fig. 2p	Gene		vector		bmp8a
											EPC ifn	0.922964	0.927486	1.16817	1.75974	1.70819	1.81143
Fig. 2h	Gene	vector			bmp8a						EPC mx	1.17528	0.812952	1.04663	3.00832	2.853	3.33139
	ifnϕ1	1.15803	0.985462	0.876272	2.48916	2.25412	2.12777
	ifnϕ3	1.28614	0.808655	0.9615	3.48567	2.94844	3.54251			Fig. 2q		24 h			36 h
	mx	1.20804	0.961733	0.860724	2.18361	2.08872	2.11993				bmp8a	—	＋	＋	—	＋	＋
											GCRV	—	—	＋	—	—	＋
												1	4.69379	45.3097	1	4.83242	40.652
												0.911716	6.68058	54.5052	1.26891	7.19823	31.4713
												1.38057	6.27357	52.2613	1.89169	6.98296	43.3351
										Fig. 2r		24 h			36 h
											bmp8a	—	＋	＋	—	＋	＋
											GCRV	—	—	＋	—	—	＋
												1	5.68754	24.6638	1	3.88836	40.6963
												1.29712	5.0361	26.5038	1.14082	4.66667	34.0845
												1.02507	5.40278	30.9345	1.07633	4.6918	34.7558
										Fig. 2s		24 h			36 h
											bmp8a	—	＋	＋	—	＋	＋
											GCRV	—	—	＋	—	—	＋
												1	5.36158	31.2458	1	4.35663	29.4209
												1.13743	6.06781	33.1902	1.12001	4.80349	25.3444
												1.08431	5.14658	32.9128	1.10615	4.67102	29.3285

## Sheet: Fig. 3
Fig. 3a	Gene	vector			bmp8a						Fig. 3s		vector				bmp8a
	irf3	0.783181	1.10091	1.15981	2.69148	2.21718	2.7395					Irf3DN	—	＋	—	—	—	＋	—	—
	irf7	1.07552	0.984378	0.944538	2.65138	2.59631	2.72255					Irf7DN	—	—	＋	—	—	—	＋	—
	tbk1	0.910041	1.03919	1.05741	2.13704	1.95134	2.05912					Tbk1-K38M	—	—	—	＋	—	—	—	＋
													1	0.708749	0.399407	0.862102	6.6429	2.28261	2.3329	2.25937
Fig. 3b	Gene	vector			bmp8a								0.57668	0.304291	0.785368	0.71238	6.99811	2.22228	1.88269	2.34526
	irf3	1.22331	1.1714	0.697844	2.11554	1.96433	1.69399						0.717752	0.80647	1.12742	0.82517	6.26478	2.04571	1.78456	1.91335
	irf7	1.32561	0.899925	0.838259	3.84282	3.35662	3.05394
	tbk1	1.14395	1.09823	0.795978	2.25648	1.78222	2.03264				Fig. 3t		vector				bmp8a
												Irf3DN	—	＋	—	—	—	＋	—	—
Fig. 3c	Gene	vector			bmp8a							Irf7DN	—	—	＋	—	—	—	＋	—
	irf3	1.20704	0.864104	0.958762	3.78259	3.18629	3.94323					Tbk1-K38M	—	—	—	＋	—	—	—	＋
	irf7	1.12811	0.996543	0.889514	2.11369	2.39987	2.30593						1	0.822091	0.632941	0.647117	6.43353	2.33425	1.70263	1.44792
	tbk1	1.17547	0.828892	1.02634	2.51467	2.58074	1.7784						1.00528	0.709923	0.738677	0.767425	6.05095	2.26357	1.63766	1.26377
													1.02077	0.526992	0.778587	0.794041	6.16139	2.36805	2.18132	1.22566
Fig. 3d	Gene	vector			bmp8a
	irf3	1.05422	0.920283	1.03073	2.31789	1.79858	1.97772
	irf7	0.897011	0.999241	1.11566	4.08096	4.06134	4.28311				Fig. 3u		vector				bmp8a
	tbk1	1.26653	0.965541	0.817736	2.05416	1.65592	1.78217					Irf3DN	—	＋	—	—	—	＋	—	—
												Irf7DN	—	—	＋	—	—	—	＋	—
Fig. 3e	Gene	vector			bmp8a							Tbk1-K38M	—	—	—	＋	—	—	—	＋
	EPC irf3	1.03551	0.921713	1.04773	1.78163	2.13686	2.16279						1	1.09146	1.22413	0.877893	13.8827	2.40123	2.69855	4.03086
	EPC irf7	1.02474	0.825942	1.1815	2.31566	2.37304	2.5254						1.16455	0.875121	1.07546	0.691222	12.8026	2.31758	2.75858	3.76486
	EPC tbk1	1.02384	0.827104	1.18088	2.20387	1.99754	2.08347						1.0958	1.15519	0.755193	0.758433	12.6455	3.72381	2.89575	3.8186
Fig. 3f	Gene	vector			bmp8a
	EPC irf3	0.904842	0.929981	1.18837	2.20281	1.63838	2.06794				Fig. 3v	Gene	WT			bmp8a-/-
	EPC irf7	0.978432	1.07021	0.954996	2.12554	2.74379	2.41164					irf3	0.942425	0.939282	1.12968	0.529024	0.439221	0.582966
	EPC tbk1	0.944288	0.825929	1.28219	3.21932	3.94909	3.24838					irf7	1.0004	0.930092	1.07473	0.260892	0.288569	0.204086
												tbk1	1.03308	1.02968	0.940075	0.502897	0.684821	0.453951
Fig. 3g	Gene	vector			bmp8a
	EPC irf3	0.996091	0.984156	1.02009	2.28493	2.33406	2.09848				Fig. 3w	Gene	WT			bmp8a-/-
	EPC irf7	1.00588	1.09212	0.910301	3.28432	2.90643	2.56374					irf3	0.966275	1.0295	1.00525	0.538701	0.499168	0.462277
	EPC tbk1	0.959094	1.09992	0.947932	1.9077	2.26155	1.78444					irf7	0.913052	1.00204	1.093	0.562112	0.586176	0.546474
												tbk1	1.00256	1.08534	0.919019	0.674168	0.59333	0.565215
Fig. 3h	Gene	vector			bmp8a
	EPC irf3	0.894478	1.05973	1.05496	2.11845	2.11355	2.55921				Fig. 3x	Gene	WT			bmp8a-/-
	EPC irf7	1.07389	0.770403	1.20871	3.95158	3.82913	4.71281					irf3	0.970086	1.08658	0.948702	0.28968	0.276342	0.284657
	EPC tbk1	0.966317	0.970527	1.06628	1.78786	1.74944	1.8922					irf7	1.03082	0.900616	1.07716	0.540514	0.500641	0.525996
												tbk1	1.06006	0.909209	1.03754	0.543888	0.632456	0.562851
Fig. 3i	Gene	si-NC			si-bmp8a
	irf3	1.05963	0.915411	1.03093	0.526602	0.453912	0.480474				Fig. 3y		WT			bmp8a-/-
	irf7	0.865948	0.967612	1.19346	0.495522	0.531215	0.488238					irf3	0.944174	0.983894	1.07646	0.225468	0.270418	0.288572
	tbk1	1.07669	0.950386	0.977257	0.577365	0.617251	0.510389					irf7	1.01908	0.94013	1.04377	0.510756	0.547359	0.482071
												tbk1	0.85509	1.06946	1.09351	0.365188	0.36946	0.486908
Fig. 3j	Gene	si-NC			si-bmp8a
	irf3	1.15035	0.954608	0.910637	0.270261	0.309635	0.276863
	irf7	1.07437	0.950552	0.979202	0.258152	0.28404	0.306974
	tbk1	1.11743	0.939662	0.952373	0.456993	0.515113	0.433927
Fig. 3k	Gene	si-NC			si-bmp8a
	irf3	1.0746	0.986739	0.943083	0.39852	0.446862	0.39221
	irf7	1.0788	0.894696	1.03606	0.266361	0.24268	0.210271
	tbk1	0.974834	1.0628	0.965204	0.62675	0.533869	0.537258
Fig. 3l	Gene	si-NC			si-bmp8a
	irf3	0.912745	1.05491	1.03857	0.325787	0.452804	0.459711
	irf7	1.01108	1.00083	0.988227	0.53449	0.476802	0.517966
	tbk1	0.965854	1.09792	0.943011	0.297396	0.384234	0.321351

## Sheet: Fig. 4
Fig. 4a		DMSO			U0126			SB203580			SP600125			DMH1			TP0427736 HCl
	vector	0.955663	1.01329	1.03267
	bmp8a	2.92387	3.06953	2.95474	2.81947	2.90858	2.38965	1.38771	1.02843	1.24702	2.92598	2.74597	2.86977	2.93642	3.02413	2.67453	2.62184	2.70761	2.46072
Fig. 4b		DMSO			U0126			SB203580			SP600125			DMH1			TP0427736 HCl
	vector	0.955523	1.11438	0.939132
	bmp8a	2.29879	2.07286	2.07903	2.09991	2.44077	1.7652	0.509278	0.639174	0.537709	2.04947	2.25855	2.21999	2.40698	2.02408	2.07735	2.09533	2.35672	2.22568
Fig. 4c		DMSO			U0126			SB203580			SP600125			DMH1			TP0427736 HCl
	vector	0.902573	1.10801	0.999937
	bmp8a	2.26903	2.41975	2.50528	2.02572	2.41957	2.4053	1.18566	1.22792	0.777997	2.2622	2.451	2.45973	2.2537	2.10287	2.29727	2.40822	2.42081	2.23591
	Fig. 4d	bmp8a	—	＋	＋
		SB203580	—	—	＋
			1	4.2004	1.48014
			1.0491	3.91517	1.66054
			1.24508	4.22767	1.68909
	Fig. 4e	bmp8a	—	＋	＋
		SB203580	—	—	＋
			1	10.3275	3.54037
			0.742002	10.1942	3.2342
			0.960217	9.168	3.00953
	Fig. 4f	bmp8a	—	＋	＋
		SB203580	—	—	＋
			1	6.84738	3.04804
			1.1437	5.90266	3.21827
			1.19142	6.21103	3.15609

## Sheet: Fig. 5
Fig. 5a		MEM			GCRV
	alk2	1.13061	1.01563	0.870869	2.30722	2.06453	1.646		Fig. 5k		vector			alk6a-ΔGS
	alk3	0.925927	1.09661	0.98485	0.989859	1.00579	1.01123			irf3	1.09704	0.991708	0.919162	0.428278	0.368279	0.445629
	alk6a	1.33249	0.955722	0.785243	6.26042	5.36803	5.10401			irf7	1.0049	1.02926	0.966827	0.379276	0.38649	0.518214
	bmpr2a	0.944936	1.0209	1.03661	1.80177	2.42786	2.12852			tbk1	1.00044	1.01628	0.983544	0.456758	0.498024	0.460919
	bmpr2b	1.13162	1.0586	0.834775	1.04774	0.989945	0.921959			ifnϕ1	0.953627	1.04468	1.00378	0.402259	0.512053	0.407355
	actr2a	1.0018	1.06047	0.94128	1.58155	1.52796	1.26871			ifnϕ3	0.947261	1.03308	1.02187	0.35756	0.381615	0.304855
	actr2a	1.11512	1.02547	0.874493	2.09547	1.97989	1.72044			mx	1.06627	0.986535	0.950648	0.440195	0.446318	0.321416
Fig. 5b		PBS			poly(I:C)
	alk2	1.07011	1.06871	0.874398	0.933403	0.88729	0.692152		Fig. 5l		vector			alk6a-ΔGS
	alk3	0.956718	1.20279	0.869015	1.05034	1.31008	1.02741			irf3	0.911016	1.04739	1.04801	0.242645	0.261812	0.304314
	alk6a	1.04253	0.967587	0.991337	2.91135	2.58318	2.54224			irf7	0.909845	1.03585	1.06105	0.490761	0.49225	0.444868
	bmpr2a	0.97597	1.04825	0.977463	1.02237	1.13443	1.19291			tbk1	0.938752	0.957922	1.11204	0.516743	0.504944	0.416817
	bmpr2b	1.14946	1.0632	0.818262	1.00746	1.09073	0.81087			ifnϕ1	0.948869	0.881679	1.19532	0.392051	0.388518	0.391836
	actr2a	1.08252	0.984869	0.937959	1.26123	1.27622	1.16559			ifnϕ3	1.0116	0.940689	1.05086	0.547799	0.486715	0.485561
	actr2a	1.12882	1.02921	0.860737	1.65239	1.45045	1.26924			mx	0.966205	0.986234	1.04942	0.392912	0.398683	0.420973
Fig. 5c	vector	1.01269	0.996434	0.991004					Fig. 5m		vector			alk6a-ΔGS
	alk2	0.972046	1.08477	1.24632						EPC irf3	1.02237	1.02522	0.954062	0.59061	0.612856	0.581062
	alk3	1.2563	1.16063	1.21345						EPC irf7	0.948959	1.00892	1.04447	0.139113	0.12005	0.139646
	alk6a	2.78829	2.41887	2.6791						EPC tbk1	1.0754	0.954358	0.974359	0.51117	0.509698	0.496379
	bmpr2a	0.963022	1.31496	1.06705						EPC ifn	0.994839	1.08315	0.928025	0.181129	0.172916	0.269318
	bmpr2b	1.0047	1.25029	0.949016						EPC mx	0.992788	1.05338	0.956223	0.436216	0.430135	0.339541
	actr2a	1.19004	1.02854	1.24969
	actr2b	1.19252	0.949213	1.17086
									Fig.5n		vector			alk6a-ΔGS
Fig. 5d	vector	0.996647	1.07728	0.931384						EPC irf3	1.00598	1.13822	0.873347	0.367936	0.305247	0.391652
	alk2	1.80187	1.82298	1.29136						EPC irf7	0.992795	0.951803	1.05826	0.533286	0.469348	0.517485
	alk3	0.948058	0.943034	1.04123						EPC tbk1	0.980234	1.0395	0.981402	0.399563	0.396232	0.431221
	alk6a	3.47797	3.95424	4.45283						EPC ifn	1.10115	1.00591	0.90281	0.438388	0.353497	0.47591
	bmpr2a	1.25882	1.27878	1.01948						EPC mx	0.959133	1.03957	1.00292	0.373369	0.394063	0.405333
	bmpr2b	0.94959	0.898815	1.01339
	actr2a	0.905418	1.16217	0.863171
	actr2b	0.763584	0.858439	1.07952
Fig. 5e	vector	1.04714	1.33412	0.715815
	alk2	2.35228	2.26013	2.26358
	alk3	1.19621	1.16023	1.25377
	alk6a	3.14816	3.09896	3.18266
	bmpr2a	1.14652	0.835547	1.22981
	bmpr2b	0.862265	1.10384	0.839082
	actr2a	0.908319	1.19963	1.28848
	actr2b	1.22553	1.08826	0.819009
Fig.5f		vector			alk6a
	irf3	0.983201	0.970728	1.04776	2.73494	2.68996	2.71347
	irf7	0.982542	0.984753	1.03353	2.16349	2.29676	2.13814
	tbk1	0.987256	1.14654	0.883446	2.15645	2.22604	2.04602
	ifnϕ1	1.11544	0.947903	0.945779	2.21129	2.21595	1.73347
	ifnϕ3	1.03301	0.822633	1.17676	2.79767	2.74549	3.0208
	mx	1.06304	0.957383	0.982577	2.04246	2.17783	1.9791
Fig. 5g		vector			alk6a
	irf3	0.938747	1.03174	1.03247	3.36565	3.04449	2.79648
	irf7	0.943263	1.0361	1.02322	3.04316	2.52593	2.1969
	tbk1	0.930371	1.04532	1.02824	2.86527	2.53203	2.12074
	ifnϕ1	0.961024	0.974618	1.06766	4.73495	4.19998	4.21701
	ifnϕ3	0.991102	1.00571	1.00325	4.16436	3.51909	4.0269
	mx	0.948956	1.03179	1.02132	2.58088	2.07367	2.0018
Fig. 5h		vector			alk6a
	EPC irf3	1.12324	1.15816	0.768702	3.06086	3.43294	3.04392
	EPC irf7	1.10661	1.01476	0.890516	4.76163	5.76716	4.96264
	EPC tbk1	1.11373	0.966202	0.929292	2.21008	2.11183	2.18568
	EPC ifn	1.23076	1.08272	0.750435	1.95556	2.10549	2.05985
	EPC mx	1.10318	1.08387	0.836328	3.02119	3.08359	3.1205
Fig. 5i		vector			alk6a
	EPC irf3	0.946334	0.963019	1.09729	2.28231	2.33819	2.39743
	EPC irf7	0.93681	1.01968	1.04685	3.24439	3.49875	3.16509
	EPC tbk1	1.00446	0.984853	1.01087	1.96729	2.09639	2.22838
	EPC ifn	0.908545	0.851103	1.29322	3.55776	3.17916	3.27303
	EPC mx	0.986606	0.974816	1.03976	2.70152	3.3247	3.02824

## Sheet: Fig. 6
	Fig. 6i						Fig. 6j					Fig. 6k
		bmp8a	—	＋	＋			bmp8a	—	＋	＋		bmp8a	—	＋	＋
		alk6a-ΔGS	—	—	＋			alk6a-ΔGS	—	—	＋		alk6a-ΔGS	—	—	＋
			1	7.80182	2.00022				1	10.8233	2.71514			1	8.5935	2.04772
			0.898138	7.94653	2.54438				1.04449	12.0497	2.33409			1.20913	9.48617	2.47722
			0.769457	9.18108	2.37065				1.06153	10.7897	2.15237			0.789766	9.49122	2.44111

## Sheet: Fig. 7
Fig. 7a		MEM			GCRV					Fig. 7f		MEM			GCRV
	6h	1.0542	0.856911	1.10698	1.05435	1.21188	1.26335				6h	0.986245	0.994258	1.0198	1.20547	1.32641	1.22209
	12h	1.07898	0.956279	0.96917	2.2573	2.40388	2.37877				12h	1.1576	0.906092	0.953388	3.11683	2.9626	3.6268
	24h	1.145	0.858602	1.01719	3.90592	3.43671	4.22826				24h	1.0318	1.14108	0.849355	1.92729	1.93161	1.89515
	48h	0.936732	1.04096	1.02553	3.96145	4.4608	4.11589				48h	0.901972	1.28973	0.859623	3.47679	3.64376	3.68077
	72h	1.17905	0.969236	0.875062	2.96043	2.70372	2.61157				72h	1.05611	1.21184	0.781353	4.27828	4.40718	4.63512
Fig. 7b		PBS			poly(I:C)					Fig. 7g		MEM			GCRV
	6h	1.02236	0.934962	1.04617	1.53659	1.62333	1.5214				6h	1.10231	0.967734	0.937434	1.63323	1.23791	1.15325
	12h	0.936976	1.0934	0.976098	4.82574	4.68495	4.72624				12h	1.0679	0.939666	0.99654	1.62551	1.37619	1.74938
	24h	1.05526	1.08793	0.871044	0.894083	1.16201	1.01332				24h	1.03664	1.14731	0.8408	2.09069	2.24871	2.29075
	48h	1.18376	0.846386	0.998087	1.52086	1.46995	1.46971				48h	1.06624	1.00168	0.936302	4.30248	4.34001	3.86079
	72h	0.960357	0.904011	1.15184	1.13818	1.55008	1.02681				72h	1.00488	1.02585	0.970073	4.02772	3.41929	3.26741
Fig. 7c		PBS			poly(I:C)					Fig. 7h		MEM			GCRV
	6h	0.995167	0.90138	1.1148	1.12971	1.23834	1.15735				6h	1.18377	0.921305	0.916913	1.15217	1.37042	1.16395
	12h	0.979965	1.13696	0.897518	3.47132	3.36221	3.19357				12h	1.25622	1.02107	0.779616	2.12667	2.05619	2.04749
	24h	1.10723	0.95058	0.950108	1.98579	2.0147	2.07702				24h	1.03306	1.10763	0.873936	2.14219	1.71883	2.11118
	48h	1.01269	0.996434	0.991004	1.7614	1.72133	1.74341				48h	0.806694	1.1219	1.10494	5.58164	4.92867	4.69754
	72h	1.05671	0.851385	1.11152	1.00491	1.31837	1.11185				72h	1.10784	1.02311	0.882273	2.29627	2.23466	1.84265
Fig. 7d		PBS			poly(I:C)					Fig. 7i		MEM			GCRV
	6h	1.26884	0.869071	0.906853	1.00888	1.0334	1.01163				6h	0.943697	1.15333	0.918785	1.14428	1.0254	0.929112
	12h	0.872374	1.07339	1.06793	1.56457	1.67854	1.67135				12h	1.06085	0.87111	1.08211	2.13722	2.37417	2.24129
	24h	1.10903	1.06782	0.844419	2.92801	3.34778	3.64876				24h	1.08676	0.980599	0.938372	2.84041	2.8615	2.76591
	48h	1.10364	0.983322	0.92146	0.979629	0.908803	0.88404				48h	1.07023	0.987894	0.945829	5.37647	4.99167	4.21016
	72h	0.782686	1.16493	1.09676	1.57016	1.9146	1.53068				72h	1.02323	1.04748	0.932994	4.077	4.77884	3.69142
Fig. 7e		PBS			poly(I:C)
	6h	0.999749	0.992804	1.0075	1.07993	1.14335	1.29648
	12h	1.22014	0.907613	0.903005	4.6324	4.33424	3.97621
	24h	1.25168	0.846804	0.94346	2.31825	2.45725	1.92672
	48h	1.05959	1.04402	0.903973	1.14066	1.07042	0.947181
	72h	1.07027	0.936105	0.998117	0.802473	1.01638	0.762619

## Sheet: Fig. 8
		Fig.8a	vector			stat1a-ΔC			stat1b-ΔC						Fig.8c	vector			stat1a			stat1b
			0.853783	1.06557	1.09918	0.544828	0.592239	0.556888	0.314889	0.300713	0.334622					1	0.907107	1.10016	5.40656	5.50047	5.6059	6.05159	6.82674	7.06587
		Fig.8b	vector			stat1a-ΔC			stat1b-ΔC						Fig.8e		pGL3-bmp8a-promoter			pGL3-bmp8a-promoter-ΔP1			pGL3-bmp8a-promoter-ΔP2			pGL3-bmp8a-promoter-ΔP1andΔP2
			0.955461	1.03109	1.01506	0.612908	0.588088	0.630748	0.465375	0.503908	0.453863					vector	0.823925	0.87806	0.964555	1.25253	1.19246	1.28669	1.27266	1.22107	1.33802	1.17654	1.27357	1.25773
																stat1a	5.69645	5.01419	4.81896	1.78101	1.39295	1.60345	2.18998	2.0419	2.13153	1.1252	1.39489	1.26031
																stat1b	7.43743	7.44666	6.03755	4.11071	4.42475	4.43182	2.01292	2.18036	1.96457	1.14017	1.00765	1.10959
